# Supplementary material for: Host immunity and the colon microbiota of mice infected with Citrobacter rodentium are beneficially modulated by lipid-soluble extract from late-cutting alfalfa in the early stages of infection
Source: PLoS One. 2020 Jul 16;15(7):e0236106. doi: 10.1371/journal.pone.0236106 (PMC7365448; doi:10.1371/journal.pone.0236106)
Supplement: S1 Data — (XLSX) [file pone.0236106.s014.xlsx]

## Sheet: Body Weight
Cage	Ear Punch	Treatment	Arrival Weight (g)	1/29/18 (d0)	2/7/2018 (d9)	2/12/18 (d14)	2/13/18 (d15)	2/14/18 (d16)	2/15/18 (d17)	2/16/18 (d18)	2/17/18 (d19)	2/18/18 (d20)	2/19/18 (d21)	2/20/18 (d22)	2/21/18 (d23)	2/22/18 (d24)	2/23/18(d25)	2/24/18 (d26)	2/25/18 (d27)	2/26/18 (d28)	2/27/18 (d29)	2/28/18 (d30)	3/1/18 (d31)	3/2/18 (d32)	3/3/18 (d33)	3/4/18 (d34)	3/5/18 (d35)
1	L	0	16.8	17.2	.	.	.	.	.	.	.	.	.	.	.	.	.	.	.	.	.	.	.	.	.	.	.
1	R	0	16.7	17.1	.	.	.	.	.	.	.	.	.	.	.	.	.	.	.	.	.	.	.	.	.	.	.
1	0	0	18	17.4	.	.	.	.	.	.	.	.	.	.	.	.	.	.	.	.	.	.	.	.	.	.	.
2	L	0	16.9	17.9	.	.	.	.	.	.	.	.	.	.	.	.	.	.	.	.	.	.	.	.	.	.	.
2	R	0	17.4	17.5	.	.	.	.	.	.	.	.	.	.	.	.	.	.	.	.	.	.	.	.	.	.	.
2	0	0	17.6	17.4	.	.	.	.	.	.	.	.	.	.	.	.	.	.	.	.	.	.	.	.	.	.	.
3	L	0	17.5	17	.	.	.	.	.	.	.	.	.	.	.	.	.	.	.	.	.	.	.	.	.	.	.
3	R	0	16.4	16.3	.	.	.	.	.	.	.	.	.	.	.	.	.	.	.	.	.	.	.	.	.	.	.
3	0	0	18.8	18.9	.	.	.	.	.	.	.	.	.	.	.	.	.	.	.	.	.	.	.	.	.	.	.
9	L	1	17.5	16.7	.	19	19	19.4	18.7	18.8	.	.	.	.	.	.	.	.	.	.	.	.	.	.	.	.	.
9	R	1	18.7	18.4	.	19.5	19	20	20.4	20.5	.	.	.	.	.	.	.	.	.	.	.	.	.	.	.	.	.
9	0	1	18.3	16.9	.	19.1	19	19.6	19.2	19.6	.	.	.	.	.	.	.	.	.	.	.	.	.	.	.	.	.
9	LR	1	19.2	17.6	.	19.4	19	19.4	19.7	19.9	.	.	.	.	.	.	.	.	.	.	.	.	.	.	.	.	.
17	L	1	17.6	18.1	.	19.1	.	.	.	.	.	.	.	.	.	.	.	.	.	.	.	.	.	.	.	.	.
17	R	1	16.7	16.8	.	18.6	.	.	.	.	.	.	.	.	.	.	.	.	.	.	.	.	.	.	.	.	.
17	0	1	16.3	16.2	.	17.4	.	.	.	.	.	.	.	.	.	.	.	.	.	.	.	.	.	.	.	.	.
17	LR	1	16.9	17.7	.	19.1	.	.	.	.	.	.	.	.	.	.	.	.	.	.	.	.	.	.	.	.	.
24	L	1	17.5	15.3	.	17.8	16.2	16.4	16.3	16	16.6	17.8	18.6	18.2	.	.	.	.	.	.	.	.	.	.	.	.	.
24	R	1	17.4	16.7	.	18.7	17.8	18.2	18.6	18.8	18.7	18.3	18.3	18.7	.	.	.	.	.	.	.	.	.	.	.	.	.
24	0	1	19.1	18.7	.	20.6	19.9	20.2	19.7	19.6	18.8	18.8	18.6	19.4	.	.	.	.	.	.	.	.	.	.	.	.	.
24	LR	1	17.1	16	.	17.9	17	17.9	18.5	18.3	18.2	18.7	18.9	19.6	.	.	.	.	.	.	.	.	.	.	.	.	.
28	L	1	17.3	17	.	18.5	17.3	18	18.6	18.3	18.5	18.7	19	18.9	18.9	19.1	18.7	18.8	19.2	19.7	.	.	.	.	.	.	.
28	R	1	18.4	17.4	.	19.3	18.7	19.1	19.8	20.6	19.9	19.3	19.5	19.4	19.9	20	19.2	18.4	18.8	20.2	.	.	.	.	.	.	.
28	0	1	18.5	17.6	.	19.5	18.2	18.2	18.6	19	19.3	19.2	19.3	19	19	19.1	18.5	18.7	18.2	18	.	.	.	.	.	.	.
28	LR	1	18.7	18	.	19.4	19	19	19.6	19.3	18.8	19.2	19.1	19.9	19	19.5	19.6	19.9	20.4	19.7	.	.	.	.	.	.	.
32	L	1	17.6	17.3	.	18.8	18.2	18.1	18.4	18.8	18.2	18.4	18	18	18	18.8	19.2	19	18.8	19.5	19.4	19.7	19.1	18.8	19.3	19.6	20
32	R	1	17.8	17.9	.	18	17.6	17.7	18	17.9	17.6	18	18	18.8	18.5	18.4	17.9	17.4	17.2	18.6	18.9	19.1	19.1	18.4	19	18.8	19.1
32	0	1	18	17.3	.	18.8	17.8	18	18.5	18.5	18.1	18.2	18	18.6	18.6	18.7	18.5	18.9	19.5	20.1	19.2	18.9	19.2	19.4	19.8	19.4	19.3
32	LR	1	18.7	19.2	.	19.6	18.8	18.3	19.1	18.7	18.2	18.3	18.3	19	19.3	19	19	19.2	19.6	19.7	19.9	20	19.8	19.8	20.3	19.9	20.4
45	L	1	17.7	17.5	.	18.6	.	.	.	.	.	.	.	.	.	.	.	.	.	.	.	.	.	.	.	.	.
45	R	1	17.1	17.3	.	18.8	.	.	.	.	.	.	.	.	.	.	.	.	.	.	.	.	.	.	.	.	.
45	0	1	14.6	14.5	14.6	.	.	.	.	.	.	.	.	.	.	.	.	.	.	.	.	.	.	.	.	.	.
6	L	2	18.6	18.1	.	21.7	20.5	20.5	20.7	21.1	19.9	20.1	20.4	20.6	20.3	20.3	19.4	19.9	20.6	21.3	.	.	.	.	.	.	.
6	R	2	17.8	17.7	.	19.6	18.5	18.9	19	19.2	18.4	18.4	19	19.1	18.7	19.3	18.7	18.6	18.5	19.4	.	.	.	.	.	.	.
6	0	2	17.3	16.8	.	17.7	17.5	17.7	17.7	18.3	17.3	16.6	17.2	17.5	17.8	17.8	17.6	17.8	18.1	18.7	.	.	.	.	.	.	.
6	LR	2	16.9	16.5	.	18	16.9	17.1	17.4	17.8	17.1	17.3	17.2	17.5	17	16.9	16.5	16	16.1	17.8	.	.	.	.	.	.	.
15	L	2	18.2	18.2	.	19.3	.	.	.	.	.	.	.	.	.	.	.	.	.	.	.	.	.	.	.	.	.
15	R	2	17.6	18.4	.	20.4	.	.	.	.	.	.	.	.	.	.	.	.	.	.	.	.	.	.	.	.	.
15	0	2	17.7	16.6	.	17.3	.	.	.	.	.	.	.	.	.	.	.	.	.	.	.	.	.	.	.	.	.
15	LR	2	17.5	17.6	.	18	.	.	.	.	.	.	.	.	.	.	.	.	.	.	.	.	.	.	.	.	.
23	L	2	17.4	16.7	.	17	17.1	17.7	18	16.8	.	.	.	.	.	.	.	.	.	.	.	.	.	.	.	.	.
23	R	2	18.8	18	.	19.8	18.8	19.2	19.2	18.6	.	.	.	.	.	.	.	.	.	.	.	.	.	.	.	.	.
23	0	2	18.6	18.7	.	19.3	18.8	19.3	20.5	20.3	.	.	.	.	.	.	.	.	.	.	.	.	.	.	.	.	.
23	LR	2	18	16.4	.	17.4	16.7	17.2	17.8	17.5	.	.	.	.	.	.	.	.	.	.	.	.	.	.	.	.	.
27	L	2	18.3	17.3	.	19.5	17.1	15.7	16.3	17.5	17.8	18	17.4	18.3	17.8	17.1	16.9	16.6	17	17.3	16.9	18.2	19	18.8	18.6	18.9	19.1
27	R	2	18.8	17.8	.	19.1	18.6	19.4	18.8	18.8	18.5	19.2	19	19.4	19	19	19.3	20	20.5	20.2	19.6	19.8	20.2	20.2	19.9	19.6	20.1
27	0	2	15.7	14.9	.	16.2	14.5	14.1	14.2	14.9	15	15.7	16.1	16.1	15.2	15.1	14.4	14	13.9	14.3	14.2	15.4	16	15.9	16.1	16.1	16.6
27	LR	2	16.7	16.1	.	18.5	14.5	17.7	18.1	16.6	17.2	18	18	18.5	17.5	18	17.4	17.8	17.5	18.7	18.5	18.9	19.2	19.6	18.9	19.3	19.8
34	L	2	17.7	18.4	.	19.5	19.1	19.3	19.3	19.8	18.5	18.9	18.8	19.5	.	.	.	.	.	.	.	.	.	.	.	.	.
34	R	2	19.3	20	.	22	19.4	19.4	19.2	19.5	19.3	19.3	19.1	19.6	.	.	.	.	.	.	.	.	.	.	.	.	.
34	0	2	17.6	18.2	.	18.7	18.7	19.2	19	19.2	17.7	18.2	18.2	18.9	.	.	.	.	.	.	.	.	.	.	.	.	.
34	LR	2	18.4	18.5	.	20.4	20	19.6	19.5	19.9	19.1	19.8	19.7	20	.	.	.	.	.	.	.	.	.	.	.	.	.
43	L	2	16.3	14.6	.	17.6	.	.	.	.	.	.	.	.	.	.	.	.	.	.	.	.	.	.	.	.	.
43	R	2	17.1	17.8	.	16.3	.	.	.	.	.	.	.	.	.	.	.	.	.	.	.	.	.	.	.	.	.
5	L	3	17.2	16.6	.	18.5	17.6	17.8	18	18.4	17.5	18.2	17.9	18.8	18.4	18.8	18.2	17.9	17.6	19.1	.	.	.	.	.	.	.
5	R	3	18	18.7	.	20.7	20.1	20.6	20.8	21.6	20.9	20.7	20.5	20.4	19.7	20.5	20.3	20.5	20.2	21.5	.	.	.	.	.	.	.
5	0	3	15.9	15.6	.	18	17.5	18.1	18	18.3	18.2	18.5	18.4	17.7	17.1	17.5	18	18.5	19.3	18.5	.	.	.	.	.	.	.
5	LR	3	15.1	16.1	.	17.8	17.3	17.4	17.2	17.6	17.2	17.9	17.6	17.2	16.6	17.2	17	17.2	17.7	18.2	.	.	.	.	.	.	.
12	L	3	18.8	17.7	.	18.4	18.1	18.2	18.4	19	.	.	.	.	.	.	.	.	.	.	.	.	.	.	.	.	.
12	R	3	18	16.3	.	19	16.6	15.8	16	15.8	.	.	.	.	.	.	.	.	.	.	.	.	.	.	.	.	.
12	0	3	17.6	16.5	.	17.8	17.3	17.9	18.5	18.4	.	.	.	.	.	.	.	.	.	.	.	.	.	.	.	.	.
12	LR	3	18.7	18.1	.	19.5	18.2	18.5	18.1	18	.	.	.	.	.	.	.	.	.	.	.	.	.	.	.	.	.
22	L	3	16.4	19.2	.	17.6	16.4	16.6	17.1	17.4	17.8	17.6	16.6	17.5	16.7	15.8	16	15.9	16	15.4	16.3	17.8	18.7	18	18.2	18.3	18.8
22	R	3	18.6	19.2	.	20	19.5	16.7	21	21.5	20.7	20.2	19.9	20.6	20.2	20.4	20.1	20	19.9	20.7	20.3	20.9	21.1	21	21.1	20.5	20.8
22	0	3	17	16.6	.	18	17.4	18	18	18	17.9	17.7	17.8	18	17.9	18.1	17.7	17.9	17.7	18.5	18.8	19.6	19.1	18.9	19.6	19.2	19.8
22	LR	3	18.2	18.4	.	20.4	19.2	19.1	19.9	20.4	19.3	19.6	19.4	20.5	19.4	19.2	18.3	17.5	16.8	16.9	16.2	16.8	18.5	19.7	19.8	19.2	20.1
29	L	3	16.7	16.4	.	18.4	.	.	.	.	.	.	.	.	.	.	.	.	.	.	.	.	.	.	.	.	.
29	R	3	17.5	17.2	.	17.7	.	.	.	.	.	.	.	.	.	.	.	.	.	.	.	.	.	.	.	.	.
29	0	3	19	17.5	.	19.9	.	.	.	.	.	.	.	.	.	.	.	.	.	.	.	.	.	.	.	.	.
29	LR	3	18.2	18.1	.	19.5	.	.	.	.	.	.	.	.	.	.	.	.	.	.	.	.	.	.	.	.	.
38	L	3	17.7	17.5	.	18.1	19	19.2	19.4	19.4	19.3	18.6	18.5	19.2	.	.	.	.	.	.	.	.	.	.	.	.	.
38	R	3	19.6	20.6	.	21.4	20.9	21.2	21.3	22.2	21.5	21.6	21.6	21.7	.	.	.	.	.	.	.	.	.	.	.	.	.
38	0	3	19.8	16.9	.	19.2	20.9	18.3	19.5	20.3	19.2	19.3	18.7	19.2	.	.	.	.	.	.	.	.	.	.	.	.	.
38	LR	3	15.7	15.4	.	16.4	15.6	16.1	16.8	17	16.5	16.4	16.4	16.7	.	.	.	.	.	.	.	.	.	.	.	.	.
40	L	3	18.6	19.7	.	21.2	.	.	.	.	.	.	.	.	.	.	.	.	.	.	.	.	.	.	.	.	.
40	R	3	16.4	17.5	.	18.8	.	.	.	.	.	.	.	.	.	.	.	.	.	.	.	.	.	.	.	.	.
4	L	4	18.5	18.1	.	17.6	19	19.9	17	20.4	19.8	19.4	20.1	20.2	.	.	.	.	.	.	.	.	.	.	.	.	.
4	R	4	17.6	17.1	.	18.2	17.6	17.9	18.2	18.1	17.9	17.7	18	18.3	.	.	.	.	.	.	.	.	.	.	.	.	.
4	0	4	19.2	19.1	.	20	20.7	20.3	20.5	21.1	20.1	20.1	20.2	20.8	.	.	.	.	.	.	.	.	.	.	.	.	.
4	LR	4	15.7	16	.	17.5	16	16.6	16.9	16.7	16.6	17.3	17.1	17.7	.	.	.	.	.	.	.	.	.	.	.	.	.
11	L	4	18.6	17	.	19	.	.	.	.	.	.	.	.	.	.	.	.	.	.	.	.	.	.	.	.	.
11	R	4	17.5	16.6	.	18.8	.	.	.	.	.	.	.	.	.	.	.	.	.	.	.	.	.	.	.	.	.
11	0	4	16.5	16.3	.	18.2	.	.	.	.	.	.	.	.	.	.	.	.	.	.	.	.	.	.	.	.	.
11	LR	4	18.1	17.6	.	19.1	.	.	.	.	.	.	.	.	.	.	.	.	.	.	.	.	.	.	.	.	.
20	L	4	17.5	18.3	.	17.3	17.9	17.8	18.4	18.9	18.5	18.3	18.1	18.7	18.1	18.2	17.6	17.8	17.4	18.3	18.5	19.5	20.1	19.4	19.4	19.5	20
20	R	4	16.2	16.2	.	17.5	16.4	16.8	17.6	17.3	16.8	16.8	17.4	18.1	18.4	18	18.3	19.1	17.4	19	19.5	19.5	18.9	18.7	19	19.4	19.6
20	0	4	17	15.9	.	17	16.3	16.7	16.5	16.8	16.5	17	17.5	18.2	17.6	17.5	18.2	18.7	17.8	18.1	17.8	18.4	18.8	18.5	18	18.3	19.3
20	LR	4	18.4	18.1	.	18.8	17.7	18	18.2	19.1	18.6	19	18.8	19	18.7	18.6	19	18.9	19.3	20.6	20.3	20.2	20.7	20.6	20.9	20.5	20.9
26	L	4	16.4	16.1	.	17.7	15.4	14.6	15.1	16	16.4	17	16.7	17.7	17	16.4	14.8	14.6	15	16.3	.	.	.	.	.	.	.
26	R	4	17	16.6	.	19.6	18.6	18.7	19	18.4	18.4	18.4	18.8	18	18.1	18	18.3	18	18.2	20	.	.	.	.	.	.	.
26	0	4	18.3	17.5	.	18.9	18.2	19	19.3	19.1	18	18	18.2	19.4	19.2	19	18.5	18.7	19.5	20.2	.	.	.	.	.	.	.
26	LR	4	17.4	15.5	.	17	16.8	16.8	16.8	17	16.7	16.6	16.8	16.9	16.6	16.9	16.2	16.3	17	17.4	.	.	.	.	.	.	.
37	L	4	17.4	18.2	.	21.5	19.5	19.5	20.1	20.5	.	.	.	.	.	.	.	.	.	.	.	.	.	.	.	.	.
37	R	4	16.7	18.1	.	19.3	18.3	18.4	17.7	18.8	.	.	.	.	.	.	.	.	.	.	.	.	.	.	.	.	.
37	0	4	16.9	17.3	.	19.8	18.7	19.4	19.8	20	.	.	.	.	.	.	.	.	.	.	.	.	.	.	.	.	.
37	LR	4	16.3	16.2	.	17.7	17.7	18	18.6	17.7	.	.	.	.	.	.	.	.	.	.	.	.	.	.	.	.	.
44	L	4	19.7	18.5	.	20.4	.	.	.	.	.	.	.	.	.	.	.	.	.	.	.	.	.	.	.	.	.
44	R	4	18.4	17.1	.	18.6	.	.	.	.	.	.	.	.	.	.	.	.	.	.	.	.	.	.	.	.	.
7	L	5	18.8	18.3	.	19.5	.	.	.	.	.	.	.	.	.	.	.	.	.	.	.	.	.	.	.	.	.
7	R	5	20.4	19.4	.	18.1	.	.	.	.	.	.	.	.	.	.	.	.	.	.	.	.	.	.	.	.	.
7	0	5	15.1	17.7	.	18.2	.	.	.	.	.	.	.	.	.	.	.	.	.	.	.	.	.	.	.	.	.
7	LR	5	18.8	18.9	.	19.7	.	.	.	.	.	.	.	.	.	.	.	.	.	.	.	.	.	.	.	.	.
16	L	5	16	16	.	17	15	15.3	15.5	16	.	.	.	.	.	.	.	.	.	.	.	.	.	.	.	.	.
16	R	5	19.7	19.3	.	21.2	20.3	20.7	21.5	21.4	.	.	.	.	.	.	.	.	.	.	.	.	.	.	.	.	.
16	0	5	18.4	17.2	.	18.9	16.5	15.5	15.3	15.4	.	.	.	.	.	.	.	.	.	.	.	.	.	.	.	.	.
16	LR	5	17.4	17.1	.	18	17.4	18	18.4	19.2	.	.	.	.	.	.	.	.	.	.	.	.	.	.	.	.	.
18	L	5	18.1	17.2	.	18.2	18	18.4	18.8	18.5	18.2	18.7	18.5	18.8	18.8	19.6	19	19.8	19.8	20.6	.	.	.	.	.	.	.
18	R	5	16.8	16.4	.	19.5	19.3	19.1	19	18.3	17.8	18.8	18.9	18.4	18.6	18.6	18.7	19.1	19.1	20	.	.	.	.	.	.	.
18	0	5	18.3	17.8	.	20	19.5	19.1	19	19.2	19	19.2	18.5	19.5	19.3	19	18.3	19.4	20.3	20.8	.	.	.	.	.	.	.
18	LR	5	16.8	16.3	.	17.7	17.3	17.5	17.7	18	17.3	17.5	17.1	17.1	17.8	18.5	18.3	18	18.1	18.9	.	.	.	.	.	.	.
30	L	5	18.3	17.6	.	19.1	18.7	18.2	18	18	18.4	18.2	18.2	19.3	18.8	19.2	18.8	18.7	19.2	20.2	19.4	19.3	19.3	19.6	19	19.2	19.4
30	R	5	16.8	16.3	.	18	17.4	17.6	17.7	17.6	17.1	17.5	17	18.2	17.6	18.4	18.2	17.9	17.8	18.9	18.5	18.7	19	18.4	18.2	18.6	19
30	0	5	17.1	16.9	.	17.8	17.6	18.3	18.5	18.3	18.1	18.3	18.9	19.5	18.6	18.7	18.2	18.5	19.1	19.4	18.8	18.8	19.1	19.3	19	18.9	19.4
30	LR	5	17.6	17.3	.	18.3	17.8	17.6	18.2	18.8	17.8	18.2	18	17.9	18	18.1	17.8	18.2	18.6	19.6	18.8	18.6	18.9	19.3	19.6	19.1	19.3
33	L	5	18.6	19.1	.	20.3	19.5	19.4	20.2	20.4	19.9	19.9	19.5	19.4	.	.	.	.	.	.	.	.	.	.	.	.	.
33	R	5	16.2	15.9	.	17.7	17.2	17.6	17.9	18	17.5	17.6	17.1	16.3	.	.	.	.	.	.	.	.	.	.	.	.	.
33	0	5	18	17.8	.	18.9	18.7	19.3	20	19	18.9	19	18.6	19	.	.	.	.	.	.	.	.	.	.	.	.	.
33	LR	5	17.8	17.3	.	18.9	18.2	18.9	19.8	19	18.4	18.4	18.3	18.8	.	.	.	.	.	.	.	.	.	.	.	.	.
41	L	5	16.3	15.7	.	17.2	.	.	.	.	.	.	.	.	.	.	.	.	.	.	.	.	.	.	.	.	.
41	R	5	16.6	17.9	.	19.6	.	.	.	.	.	.	.	.	.	.	.	.	.	.	.	.	.	.	.	.	.
10	L	6	18.6	17.7	.	20	18.6	19.5	19.4	19.4	19	19.5	19.3	19.4	18.6	19.5	19.3	19	19.5	20.2	.	.	.	.	.	.	.
10	R	6	17.8	17.1	.	18.8	18.2	18.9	18.5	18.2	18.2	18.3	18.5	18.7	18..9	19.2	19	19.1	19.4	19.6	.	.	.	.	.	.	.
10	0	6	18.5	18.1	.	19.5	18.7	19	19.4	19.8	19.2	19.1	19.3	18.7	18.7	19.1	19.5	19.7	19	20.4	.	.	.	.	.	.	.
10	LR	6	16.3	15	.	17.5	16.3	16.6	17	16.4	16.3	16.6	17.2	17.3	17.1	16.9	16.7	16.6	16.7	17.3	.	.	.	.	.	.	.
13	L	6	18.5	17.9	.	18.6	18.5	18.9	19.1	19.3	18.7	19	19.2	19.6	19.3	19.5	19.8	19.8	20.2	21.2	20.8	20.3	20.4	20.4	20.7	20.9	20.8
13	R	6	19.5	19.2	.	19.9	19.3	20	19.6	19.5	19.1	19.8	19.7	19.9	19.6	19.4	18.7	18.8	20.1	20.9	20.4	19.9	20	19.7	20.3	20.4	20
13	0	6	19.2	19.1	.	19.1	19.1	19.5	19.8	19.1	19.3	19.2	19.1	20	20.1	20.1	19.5	18.7	18.1	17.7	17.6	19.7	20.5	20.4	20	20.2	20.8
13	LR	6	19.7	18.2	.	19.7	19.2	19.2	19	19.6	19.2	19.6	19.2	18.9	19.2	19.6	20	19.8	19.9	20.6	20.1	20	19.5	19.4	19.6	19.9	19.4
19	L	6	18.2	17.5	.	19	17.9	18.4	18.4	18.3	18.7	19.3	19	19.3	.	.	.	.	.	.	.	.	.	.	.	.	.
19	R	6	15.9	15.7	.	17.8	16.6	17	17.9	18	17.3	17.8	17.8	18.1	.	.	.	.	.	.	.	.	.	.	.	.	.
19	0	6	16	16.4	.	18.1	17.4	17.5	17.8	17.8	17.3	17.6	19	17.7	.	.	.	.	.	.	.	.	.	.	.	.	.
19	LR	6	16.5	15.5	.	17.4	16.8	17	17.3	16.4	16.4	17.1	17.1	16.6	.	.	.	.	.	.	.	.	.	.	.	.	.
25	L	6	18.4	17.2	.	17.7	17.4	18	18.2	19.1	.	.	.	.	.	.	.	.	.	.	.	.	.	.	.	.	.
25	R	6	18	17.9	.	19.5	18.8	19	18.9	19	.	.	.	.	.	.	.	.	.	.	.	.	.	.	.	.	.
25	0	6	17.4	16.8	.	18.7	17.6	18.5	18.3	18.2	.	.	.	.	.	.	.	.	.	.	.	.	.	.	.	.	.
25	LR	6	16.6	16.4	.	18.2	16.7	17	17.8	18.6	.	.	.	.	.	.	.	.	.	.	.	.	.	.	.	.	.
36	L	6	16.8	16.2	.	18.8	.	.	.	.	.	.	.	.	.	.	.	.	.	.	.	.	.	.	.	.	.
36	R	6	17.3	16.6	.	19.4	.	.	.	.	.	.	.	.	.	.	.	.	.	.	.	.	.	.	.	.	.
36	0	6	16.9	18.9	.	22.2	.	.	.	.	.	.	.	.	.	.	.	.	.	.	.	.	.	.	.	.	.
36	LR	6	16.8	15.7	.	19	.	.	.	.	.	.	.	.	.	.	.	.	.	.	.	.	.	.	.	.	.
42	L	6	16.9	17.5	.	18.8	.	.	.	.	.	.	.	.	.	.	.	.	.	.	.	.	.	.	.	.	.
42	R	6	16.5	15.8	.	16.5	.	.	.	.	.	.	.	.	.	.	.	.	.	.	.	.	.	.	.	.	.
8	L	7	18.1	18.3	.	22.1	.	.	.	.	.	.	.	.	.	.	.	.	.	.	.	.	.	.	.	.	.
8	R	7	16.2	14.8	.	17.2	.	.	.	.	.	.	.	.	.	.	.	.	.	.	.	.	.	.	.	.	.
8	0	7	16.3	15.5	.	17.4	.	.	.	.	.	.	.	.	.	.	.	.	.	.	.	.	.	.	.	.	.
8	LR	7	17.2	17.8	.	19.5	.	.	.	.	.	.	.	.	.	.	.	.	.	.	.	.	.	.	.	.	.
14	L	7	18	18.7	.	19.7	18.7	19.8	20.1	20	19.5	19.6	18.6	18.9	18.5	18.7	18.7	19.3	19.4	20	19.7	19.5	20	19.7	19.3	19.4	20
14	R	7	18.2	17.4	.	19.1	18.3	18.6	18.4	18.7	18.5	19.1	18.7	19	18.6	18.7	18.4	18.3	18.5	19.4	19.6	18.8	18.6	18.7	19.2	19.3	18.9
14	0	7	19.1	17.6	.	19.5	19.4	19.8	19.8	19.9	19.2	19.5	19.5	20.3	19.6	18.8	18.6	19.8	20.8	21.1	20.3	20.1	20.6	20.7	20.3	20.6	20.7
14	LR	7	19.3	18.5	.	19.8	19.5	19.5	20.8	20.4	20	19.8	19.3	19.7	19.7	19.7	19.2	18.3	17.7	18.9	19.8	20.4	19.7	19.7	20.3	20.8	19.8
21	L	7	18	17.6	.	18	18.1	18.9	18.8	19	18.5	18.6	18.8	18.7	.	.	.	.	.	.	.	.	.	.	.	.	.
21	R	7	17	17.1	.	19	18	18.5	19.5	18.8	18.2	18.7	18.3	17.9	.	.	.	.	.	.	.	.	.	.	.	.	.
21	0	7	17.1	17.5	.	19	18.9	18.9	19.5	19.5	18.4	18.1	18.3	19.1	.	.	.	.	.	.	.	.	.	.	.	.	.
21	LR	7	17.9	16.8	.	19.4	19.4	19.8	19.8	19.9	19.1	19.4	19.5	19.3	.	.	.	.	.	.	.	.	.	.	.	.	.
31	L	7	16.3	17	.	17	16.8	17.1	18	17.2	.	.	.	.	.	.	.	.	.	.	.	.	.	.	.	.	.
31	R	7	19.3	18.5	.	20.7	20	20.6	20.2	20	.	.	.	.	.	.	.	.	.	.	.	.	.	.	.	.	.
31	0	7	17.3	17.1	.	18.6	17.7	18.1	18.7	18.2	.	.	.	.	.	.	.	.	.	.	.	.	.	.	.	.	.
31	LR	7	17.8	17.4	.	19.3	18.9	18.8	19.2	19.6	.	.	.	.	.	.	.	.	.	.	.	.	.	.	.	.	.
35	L	7	17.4	15.9	.	18.2	16.7	17.1	17	17.3	17.5	17.8	18	18	17.6	17.4	16.5	16	16.2	17.9	.	.	.	.	.	.	.
35	R	7	17.9	17.4	.	18.9	18.5	19.1	19.3	19.1	18.8	18.5	18.9	19	19	18.8	17.7	17	17.4	17.2	.	.	.	.	.	.	.
35	0	7	16.8	15.6	.	18	16.8	17.1	17	17.2	17.2	17.5	17.7	17.9	17.9	17.5	16.6	16.7	16.3	16.8	.	.	.	.	.	.	.
35	LR	7	19.1	18.7	.	20.4	19.7	20.2	20.4	19.8	19.6	19.8	19.1	19.2	19.4	19.3	18.1	17.7	18.9	21	.	.	.	.	.	.	.
39	L	7	17.4	17.1	.	19.8	.	.	.	.	.	.	.	.	.	.	.	.	.	.	.	.	.	.	.	.	.
39	R	7	15.7	14.6	.	15.5	.	.	.	.	.	.	.	.	.	.	.	.	.	.	.	.	.	.	.	.	.

## Sheet: Feed Intake
Cage	Treatment	d0-14 ADFI	0-4dpi ADFI	4-8dpi ADFI	8-14dpi ADFI	14-21dpi ADFI
1	0
2	0
3	0
9	1
17	1	2.69286	2.59375
24	1	2.30357
28	1	3.02857	2.3375	2.725
32	1	2.92679	2.43125	2.54375	2.725
45	1	2.37321	2.1	2.2625	2.475	2.57857
6	2	2.48095
15	2	3.19464	2.7375	2.5125	3.125
23	2	2.68571
27	2	2.95536	2.8125
34	2	3.25536	2.35	3.78125	3.54583	4.34643
43	2	3.1875	2.61875	2.80625
5	3	3.85357
12	3	3.32321	2.73125	2.58125	3.09167
22	3	2.9875	2.425
29	3	2.9375	2.7375	2.64375	2.30417	3.35
38	3	2.63393
40	3	3.15714	3.41875	3.04375
4	4	3.41071
11	4	2.46964	2.3125	2.38125
20	4	2.59821
26	4	2.30357	2.06875	2.4125	2.54583	2.89643
37	4	2.23571	2	2.2	2.62917
44	4	2.78929	2.38125
7	5	3.125
16	5	2.49286
18	5	2.48214	1.78125
30	5	2.53571	2.26875	2.2375	2.3875
33	5	2.45714	2.3625	2.73125	3.15417	2.79286
41	5	2.43036	2.59375	1.9875
10	6	3.48929
13	6	3.01786	2.4	2.46875	2.7875
19	6	2.375	2.39375	2.38125	2.625	2.78214
25	6	2.46607	2.31875	2.625
36	6	2.45	2.20625
42	6	3.29286
8	7	5.28214
14	7	2.46071
21	7	2.36607	2.41875	1.9375	2.13333	2.45357
31	7	2.60893	2.7875	2.225
35	7	2.65179	2.9375
39	7	4.74464	2.9	2.83125	2.11667
		3.45357

## Sheet: Flow Cytometry d14
mouse	treatment	cutting	form	tube	CD11b	Neutrophils	Macrophages	B-cells	T-cells	TH	Tc	TcTNFa	IFNg	IFNg_CD4	IFNg_CD8	TNFa	TNFa_Macrophage
17LR	1	con	con	1	46.07	7.122	21.15	20.28	6.85	53.11	11.46	.	38.29	17.459	4.3	0.54	.
17LR	1	con	con	2	49.77	6.232	25.75	.	5.21	56.41	10.36	.	34.59	18.059	4.58	0.39	0.23
17LR	1	con	con	3	49.27	7.162	23.15	20.68	4.84	54.41	11.56	.	34.59	17.959	4.99	.	.
17LR	1	con	con	4	48.07	6.672	.	20.58	5.73	56.31	13.16	0.2	36.29	18.059	5.14	0.46	.
17LR	1	con	con	5	.	.	.	22.08	5.64	54.91	11.76	.	35.19	18.159	5.4	.	.
17LR	1	con	con	6	49.47	6.492	27.35	23.18	6.27	55.01	12.06	0.6	41.39	17.859	4.79	0.83	0.1
17LR	1	con	con	7	56.37	5.772	26.25	20.48	5.91	.	14.86	.	33.09	.	7.19	0.56	0.15
17LR	1	con	con	8	53.47	5.772	29.05	20.18	4.8	54.21	12.26	0.5	.	.	.	0.47	.
17LR	1	con	con	9	52.57	6.022	28.45	18.98	.	.	.	.	35.09	17.859	5.08	0.3	0.5
17LR	1	con	con	10	50.77	.	31.15	15.58	5.04	55.11	10.76	.	34.59	17.359	5.17	0.49	0.18
17LR	1	con	con	11	51.37	6.182	28.95	21.38	5.26	52.21	15.06	1	37.49	17.059	5.64	0.66	0.29
17LR	1	con	con	12	49.37	6.842	28.05	21.98	5.55	55.91	.	.	38.29	21.359	0	0.47	.
17,0	1	con	con	1	37.04	4.269	13.16	38.81	8.71	70.11	10.48	14.46	56.26	22.771	3.45	1.48	1.18
17,0	1	con	con	2	40.24	3.429	13.36	.	8.38	70.31	10.98	5.62	51.26	22.671	3.97	0.84	0.21
17,0	1	con	con	3	41.34	3.179	8.96	42.41	8.35	73.01	9.88	.	55.36	23.071	3.28	.	.
17,0	1	con	con	4	36.44	4.059	.	41.81	8.28	71.01	12.38	4.34	56.66	21.571	3.58	0.9	.
17,0	1	con	con	5	.	.	.	44.81	8.65	72.71	11.58	2.67	57.56	22.371	4.13	0.66	.
17,0	1	con	con	6	37.24	3.729	13.26	45.51	8.69	70.01	13.58	3.49	63.16	22.471	4.36	0.82	1.26
17,0	1	con	con	7	36.04	3.939	11.36	43.91	10.14	.	15.28	5.29	70.36	.	5.73	0.64	0.42
17,0	1	con	con	8	38.14	3.879	14.66	42.81	8.68	71.01	12.08	2.06	.	.	.	0.76	1.2
17,0	1	con	con	9	41.84	3.499	12.46	41.21	.	.	.	.	55.86	22.471	3.93	0.93	0.18
17,0	1	con	con	10	38.44	.	13.96	39.21	8.73	69.61	10.48	4.96	56.96	23.471	3.6	0.89	1.24
17,0	1	con	con	11	39.04	3.529	13.46	42.91	8.31	70.71	12.38	8.16	59.06	22.371	4.02	0.88	1.4
17,0	1	con	con	12	34.24	3.969	11.76	45.81	9.44	74.71	.	.	63.06	24.571	0	0.76	0.75
17L	1	con	con	1	51.91	.	10.42	39.8	6.17	59.8	9	5.72	47.65	23.401	2.04	1.64	1.22
17L	1	con	con	2	57.11	.	10.02	.	6.07	57.8	9.26	7.02	42.55	23.301	2.01	1.63	0.7
17L	1	con	con	3	42.71	.	16.92	39.3	6.07	58.8	9.41	.	45.65	24.501	2.09	.	.
17L	1	con	con	4	49.81	.	.	37.9	5.4	56.9	9.25	5.82	34.45	22.701	2.3	1.49	.
17L	1	con	con	5	.	.	.	36.6	6.09	58.4	8.39	0.49	45.85	20.501	1.96	0.52	.
17L	1	con	con	6	50.61	.	9.92	34	5.67	57.5	8.77	11.32	43.45	21.701	1.89	1.66	1.75
17L	1	con	con	7	38.31	.	11.82	.	5.88	.	10.76	8.22	44.25	.	2.59	1.4	0.62
17L	1	con	con	8	43.91	.	20.42	.	5.82	55.6	10.56	6.62	.	.	.	1.57	0.89
17L	1	con	con	9	42.71	.	15.22	.	.	.	.	.	44.15	23.801	1.92	1.59	0.38
17L	1	con	con	10	39.01	.	12.42	.	5.88	60.7	8.84	8.72	47.15	23.301	1.78	1.28	1.02
17L	1	con	con	11	40.51	.	15.02	.	5.76	59.5	9.06	4.82	46.35	20.701	1.94	1.22	0.6
17L	1	con	con	12	39.61	.	16.42	.	6.16	58.6	.	.	42.45	21.801	.	1.13	0.7
45R	1	con	con	1	49.12	0.865	13.08	49.873	9.76	63.09	10.055	9.51	71.41	23.211	3.473	0.19	2.66
45R	1	con	con	2	37.42	0.815	13.08	.	10.16	61.49	10.355	3.18	65.41	18.311	3.773	0.19	0.83
45R	1	con	con	3	42.42	1.115	14.08	48.173	10.16	61.19	10.255	.	63.31	19.211	4.363	.	.
45R	1	con	con	4	54.02	0.685	.	48.073	11.06	59.59	8.855	3.45	62.81	27.011	3.183	0.22	.
45R	1	con	con	5	.	.	.	47.473	11.76	59.89	10.955	1.68	61.21	22.311	3.873	.	.
45R	1	con	con	6	38.82	0.905	11.98	48.573	11.56	60.89	10.655	4.09	62.41	23.911	3.333	0.24	2.95
45R	1	con	con	7	44.72	0.615	10.48	50.473	11.16	.	12.855	2.74	65.21	.	6.323	0.18	1.42
45R	1	con	con	8	38.42	1.235	12.08	50.473	11.26	62.19	10.155	7.71	.	.	.	0.26	1.68
45R	1	con	con	9	40.92	0.945	13.28	49.173	.	.	.	.	64.31	20.311	3.683	0.16	0.71
45R	1	con	con	10	49.82	.	11.48	49.673	9.46	63.89	10.255	4.87	62.01	20.611	3.413	0.23	1.46
45R	1	con	con	11	40.32	1.235	10.98	48.473	11.36	60.89	9.445	1.74	63.91	22.411	3.363	0.4	0.72
45R	1	con	con	12	40.32	1.295	10.68	48.673	11.26	61.29	.	.	64.51	23.511	.	0.29	1.69
36LR	2	1	chloro extract	1	29.09	4.68381	16.75	45.91	17.22	57.7	23.06	4.61	69.62	21.868	7.69	0.98	0.226
36LR	2	1	chloro extract	2	29.39	5.03381	18.45	.	16.82	56.3	22.66	8.68	61.72	20.468	7.88	1.28	0.086
36LR	2	1	chloro extract	3	29.59	4.35381	17.85	46.31	16.32	60.8	21.26	.	70.92	21.268	7.53	.	.
36LR	2	1	chloro extract	4	28.39	4.84381	.	44.21	16.72	58.6	22.46	3.92	64.62	20.768	8.17	0.97	.
36LR	2	1	chloro extract	5	.	.	.	45.41	15.92	57.1	22.26	4.53	71.32	20.268	7.37	0.64	.
36LR	2	1	chloro extract	6	31.49	5.38381	17.65	44.71	14.32	58.1	22.76	7.6	44.02	21.668	9.13	1.14	0.126
36LR	2	1	chloro extract	7	30.49	4.31381	17.25	45.31	17.12	.	28.06	4.19	62.12	.	10.52	0.99	0.046
36LR	2	1	chloro extract	8	31.89	4.71381	17.15	45.31	15.12	60.1	22.46	4.2	.	.	.	1.06	0.096
36LR	2	1	chloro extract	9	30.49	4.74381	17.15	44.71	.	.	.	.	66.42	21.068	8.06	1.26	0.206
36LR	2	1	chloro extract	10	33.09	.	20.85	43.01	14.22	58.4	22.36	5.86	56.92	20.468	7.57	1.07	0.306
36LR	2	1	chloro extract	11	33.89	5.17381	16.65	44.81	14.72	56.9	22.76	4.77	65.42	19.768	7.85	1.14	0.206
36LR	2	1	chloro extract	12	30.79	4.96381	16.55	46.01	16.72	63.6	.	.	63.62	23.568	.	1.26	0.266
36,0	2	1	chloro extract	1	32.05	4.022	12.91	49.44	14.39	71.2	12.76	10.25	51.65	26.587	4.2	2.23	0.42
36,0	2	1	chloro extract	2	34.15	3.722	14.01	.	13.69	70.9	13.16	17.35	39.35	25.187	5.15	2.66	0.03
36,0	2	1	chloro extract	3	34.45	2.992	7.94	50.14	14.49	69.9	12.46	.	49.25	31.187	4.52	.	.
36,0	2	1	chloro extract	4	31.45	3.402	.	47.54	13.89	71.3	12.86	8.95	62.35	26.087	4.04	2.16	.
36,0	2	1	chloro extract	5	.	.	.	48.84	13.99	71.3	11.96	6.15	56.75	25.487	4.2	1.84	.
36,0	2	1	chloro extract	6	33.95	3.382	12.81	49.44	14.89	70.9	12.86	10.85	56.55	27.887	4.39	2.4	0.14
36,0	2	1	chloro extract	7	34.95	3.342	12.71	48.54	13.19	.	15.76	9.95	58.55	.	5.53	2.38	0.33
36,0	2	1	chloro extract	8	34.65	3.722	15.41	47.84	13.59	71.2	12.26	11.45	.	.	.	2.49	1.02
36,0	2	1	chloro extract	9	34.65	3.512	12.91	47.24	.	.	.	.	56.05	25.687	4.13	2.32	0.65
36,0	2	1	chloro extract	10	33.55	.	14.41	44.64	13.59	72.4	11.36	10.85	64.15	25.787	3.66	2.56	1.62
36,0	2	1	chloro extract	11	35.95	3.442	12.81	48.64	13.09	71	12.76	14.45	57.45	25.987	4.29	2.36	0.24
36,0	2	1	chloro extract	12	34.75	3.602	13.01	48.54	13.29	73	.	.	62.25	26.387	.	2.42	1.86
42L	2	1	chloro extract	1	32.91	.	28.54	46.204	10.85	63.95	18.97	1.42	54.3	17.653	5.34	1.36	0.94
42L	2	1	chloro extract	2	34.41	.	25.24	.	10.55	61.45	19.47	2.28	54.1	21.353	4.54	1.42	2.13
42L	2	1	chloro extract	3	35.01	.	26.44	47.204	10.35	64.15	17.17	.	53.6	22.653	4.43	.	.
42L	2	1	chloro extract	4	38.41	.	.	46.604	9.95	63.05	18.17	1.67	52	22.053	4.58	1.37	.
42L	2	1	chloro extract	5	.	.	.	48.004	10.75	62.05	19.77	1.09	49	21.553	5.33	1.07	.
42L	2	1	chloro extract	6	35.71	.	25.94	45.904	10.35	63.05	18.87	3.29	52.2	22.853	4.59	1.53	1.27
42L	2	1	chloro extract	7	33.71	.	28.74	.	10.65	.	21.17	2.91	53.8	.	5.39	1.51	0.87
42L	2	1	chloro extract	8	34.31	.	32.14	.	10.35	63.05	19.77	2.13	.	.	.	1.56	1.22
42L	2	1	chloro extract	9	34.11	.	30.84	.	.	.	.	.	51.8	22.253	4.6	1.44	1.17
42L	2	1	chloro extract	10	33.91	.	29.54	.	10.75	63.75	18.17	2.55	52.4	23.853	4.38	1.45	1.39
42L	2	1	chloro extract	11	42.61	.	23.04	.	10.35	63.15	18.77	2.28	46.8	23.153	4.86	1.46	0.53
42L	2	1	chloro extract	12	37.41	.	22.64	.	10.15	62.25	.	.	43	22.853	.	1.65	1.08
36R	2	1	chloro extract	1	33.84	1.513	10.2	54.978	15.55	61.039	16.169	6.01	35.47	31.339	5.34	0.76	0.73
36R	2	1	chloro extract	2	33.54	1.693	11.2	.	13.95	59.939	17.369	5.86	68.57	25.739	4.84	0.78	0.96
36R	2	1	chloro extract	3	34.44	1.603	13.6	53.578	14.75	62.339	16.269	.	65.07	26.439	5.61	.	.
36R	2	1	chloro extract	4	35.44	1.633	.	55.078	16.25	59.539	16.969	4.68	70.47	25.639	5.47	0.73	.
36R	2	1	chloro extract	5	.	.	.	52.778	16.65	61.339	16.569	5.53	73.77	28.239	5.45	0.58	.
36R	2	1	chloro extract	6	31.74	1.953	12.7	53.378	16.85	60.939	17.469	5.97	77.97	27.739	5.52	0.74	1.1
36R	2	1	chloro extract	7	34.94	1.733	13.5	53.178	16.95	.	21.669	4.56	77.37	.	7.99	0.71	0.68
36R	2	1	chloro extract	8	34.94	1.823	13.4	52.778	17.05	59.839	15.969	6.89	.	.	.	0.91	0.58
36R	2	1	chloro extract	9	33.14	1.623	13.2	54.378	.	.	.	.	67.97	25.439	4.99	0.91	0.44
36R	2	1	chloro extract	10	33.84	.	12.4	53.378	16.45	58.739	16.569	8.49	64.57	27.239	5.35	0.94	1.53
36R	2	1	chloro extract	11	33.24	2.003	13.6	53.578	16.65	60.139	16.969	6.21	71.37	26.239	5.28	0.92	1.04
36R	2	1	chloro extract	12	34.34	1.803	12.9	51.978	16.05	65.139	.	.	72.67	31.239	.	0.9	1.17
8LR	3	5	chloro extract	1	29.32	2.971	18.33	47.03	11.4	65.729	14.24	3.25	51.63	21.375	4.06	0.29	0.09
8LR	3	5	chloro extract	2	32.62	2.551	19.53	.	10	68.829	12.44	5.06	51.23	21.375	3.87	0.33	0.01
8LR	3	5	chloro extract	3	31.02	2.681	17.03	46.53	10.5	68.029	13.34	.	53.33	20.775	4.51	.	.
8LR	3	5	chloro extract	4	30.72	2.811	.	44.53	10.4	68.129	13.14	1.38	57.73	20.075	3.99	0.28	.
8LR	3	5	chloro extract	5	.	.	.	46.93	10.5	67.529	13.64	2.33	62.03	19.675	3.93	.	.
8LR	3	5	chloro extract	6	31.92	2.751	21.73	46.33	10	67.529	13.94	3.17	48.33	20.175	3.98	0.39	.
8LR	3	5	chloro extract	7	33.62	2.441	18.03	46.13	10.5	.	18.54	5.21	49.73	.	5.55	0.31	.
8LR	3	5	chloro extract	8	34.52	2.571	18.83	45.83	8.47	71.329	11.44	2.5	.	.	.	0.3	.
8LR	3	5	chloro extract	9	34.62	2.491	17.13	45.83	.	.	.	.	58.53	20.975	3.97	0.26	0.09
8LR	3	5	chloro extract	10	40.12	.	17.63	43.33	9.54	68.829	12.54	6.61	58.73	21.275	3.58	0.3	0.17
8LR	3	5	chloro extract	11	35.62	2.651	17.83	45.83	10.5	67.629	13.84	4.89	62.23	19.975	4.27	0.42	0.15
8LR	3	5	chloro extract	12	39.12	2.061	19.03	46.73	11.1	71.429	.	.	64.13	21.475	.	0.45	.
8,0	3	5	chloro extract	1	26.47	2.626	15.79	60.702	14.011	68.318	15.35	4.59	52.16	23.678	4.11	0.85	0.97
8,0	3	5	chloro extract	2	27.27	2.666	14.59	.	12.511	69.018	14.35	7.09	53.06	21.478	3.64	1.16	1.36
8,0	3	5	chloro extract	3	27.97	2.226	10.39	60.202	13.511	67.118	15.55	.	57.06	23.278	4.14	.	.
8,0	3	5	chloro extract	4	26.87	2.666	.	59.602	13.111	69.118	14.95	4.94	69.26	20.478	3.55	0.97	.
8,0	3	5	chloro extract	5	.	.	.	62.002	13.111	67.818	14.55	1.87	68.66	22.978	3.45	0.6	.
8,0	3	5	chloro extract	6	28.67	2.536	15.39	59.702	12.611	69.618	15.25	5.09	48.66	22.278	4.34	0.93	1.32
8,0	3	5	chloro extract	7	28.07	2.556	16.39	59.402	13.111	.	19.65	6.81	66.06	.	4.92	1.04	1.63
8,0	3	5	chloro extract	8	28.07	2.376	15.19	60.602	13.911	67.718	14.35	8.27	.	.	.	1.04	1.42
8,0	3	5	chloro extract	9	28.77	2.296	14.89	60.102	.	.	.	.	70.46	22.178	3.37	1.01	2.64
8,0	3	5	chloro extract	10	27.77	.	15.39	61.102	13.211	69.418	14.95	5.1	69.56	21.978	3.62	1.08	2.48
8,0	3	5	chloro extract	11	28.97	2.666	15.79	59.802	12.811	69.518	15.55	5.14	71.86	21.778	3.76	1.01	1.51
8,0	3	5	chloro extract	12	22.67	3.596	21.99	59.302	12.611	73.218	.	.	65.36	19.178	.	0.93	2.34
8L	3	5	chloro extract	1	36.54	.	19.04	26.68	13.78	64.811	13.48	2.44	42.8	29.78	5.559	1.19	1.35
8L	3	5	chloro extract	2	40.34	.	16.14	.	10.38	65.111	12.88	1.3	34	37.88	4.239	0.97	1.29
8L	3	5	chloro extract	3	41.44	.	17.14	27.58	12.38	69.811	12.38	.	41.1	38.38	5.019	.	.
8L	3	5	chloro extract	4	41.24	.	.	27.58	11.58	68.511	12.18	0.52	33.8	35.18	5.009	1.27	.
8L	3	5	chloro extract	5	.	.	.	25.18	11.28	64.011	13.78	3.79	37.4	33.48	5.359	0.87	.
8L	3	5	chloro extract	6	40.34	.	20.44	.	7.75	60.811	10.88	6.15	22.5	37.08	4.389	1.69	0.94
8L	3	5	chloro extract	7	45.14	.	19.34	.	13.18	.	14.58	2.26	36.2	.	6.519	1.11	0.4
8L	3	5	chloro extract	8	40.24	.	22.34	.	11.68	65.311	14.98	2.26	.	.	.	1.24	0.52
8L	3	5	chloro extract	9	45.74	.	18.04	.	.	.	.	.	36.3	39.58	4.359	1.22	0.17
8L	3	5	chloro extract	10	44.94	.	16.14	.	11.68	68.411	11.48	2.34	35.8	40.88	4.319	1.08	1.43
8L	3	5	chloro extract	11	45.54	.	19.74	.	10.58	65.211	13.38	2.3	33.9	38.28	4.699	1.08	0.86
8L	3	5	chloro extract	12	41.24	.	17.04	.	12.68	67.611	.	.	35.7	36.58	.	1.44	0.34
39L	3	5	chloro extract	1	21.5	2.85	6.28	66.483	11.64	60.64	10.9	3.15	34.407	19.246	3.013	0.41	0.48
39L	3	5	chloro extract	2	21.4	2.65	9.34	.	10.74	62.04	11.1	2.41	57.207	16.646	2.793	0.48	0.23
39L	3	5	chloro extract	3	24.5	2.43	11.13	65.883	11.24	60.04	10.9	.	70.307	16.746	3.123	.	.
39L	3	5	chloro extract	4	23.4	2.87	.	66.683	11.14	57.44	11.1	2.21	65.907	15.646	2.793	0.73	.
39L	3	5	chloro extract	5	.	.	.	64.483	12.14	62.34	11.2	3.85	70.107	18.546	3.093	0.49	.
39L	3	5	chloro extract	6	21.3	2.72	10.63	65.483	12.84	60.34	11.9	6.17	73.307	18.746	3.083	0.63	0.43
39L	3	5	chloro extract	7	25.4	3.07	10.63	65.183	11.74	.	13.7	3.28	73.707	.	4.213	0.71	0.93
39L	3	5	chloro extract	8	23.6	2.93	11.33	63.983	12.84	59.94	11.7	4.53	.	.	.	0.65	1.02
39L	3	5	chloro extract	9	26.2	2.88	11.63	67.183	.	.	.	.	72.607	15.946	2.703	0.84	0.21
39L	3	5	chloro extract	10	23.4	.	10.73	65.383	13.24	56.64	12.1	7.17	69.707	17.246	3.153	0.92	0.95
39L	3	5	chloro extract	11	23.3	2.78	5.63	66.083	12.44	59.44	11.1	5.26	77.407	17.346	2.973	0.67	0.05
39L	3	5	chloro extract	12	25.8	2.9	6	64.283	12.04	61.64	.	.	78.507	19.546	.	0.77	.

## Sheet: Flow Cytometry 4dpi
mouse	treatment	cutting	form	tube	CD11b	Neutrophils	Macrophages	B-cells	T-cells	TH	Tc	TcTNFa	IFNg	IFNg_CD4	IFNg_CD8	TNFa	TNFa_Macrophage
9R	1	con	con	1	55.91	.	4.42	44.59	16.84	55.79	28.222	5.72	61.86	25.56	8.917	1.84	.
9R	1	con	con	2	49.31	.	5.02	.	16.34	56.69	27.222	4.88	59.46	28.36	8.147	1.55	.
9R	1	con	con	3	55.21	.	5.36	43.69	16.64	56.99	26.322	.	58.46	29.96	8.347	.	.
9R	1	con	con	4	66.21	.	.	44.29	17.24	58.49	24.922	6.04	58.46	31.56	8.217	1.68	.
9R	1	con	con	5	.	.	.	43.59	15.84	55.99	26.422	5.58	56.26	26.26	8.617	1.41	.
9R	1	con	con	6	67.71	.	3.61	34.59	16.44	57.09	24.922	6.33	58.36	31.26	7.567	1.68	0.66
9R	1	con	con	7	64.31	.	3.44	.	16.44	.	32.322	4.93	57.96	.	27.637	1.61	.
9R	1	con	con	8	67.61	.	4.39	.	16.54	56.69	25.922	5.32	.	.	.	1.53	0.34
9R	1	con	con	9	64.01	.	4.51	.	.	.	.	.	49.06	30.16	9.097	1.36	.
9R	1	con	con	10	67.51	.	3.97	.	16.54	56.89	25.022	4.12	45.26	33.86	9.347	1.31	0.14
9R	1	con	con	11	61.61	.	3.83	.	15.74	55.89	26.122	5.51	49.16	29.06	8.837	1.4	0.24
9R	1	con	con	12	39.71	.	6.14	.	13.34	61.49	.	.	43.86	34.06	.	0.78	.
9LR	1	con	con	1	23.4	3.78	4.46	65.382	9.9	58.704	13.062	4.98	56.82	18.278	3.038	0.69	3.77
9LR	1	con	con	2	24.5	4.04	7.56	.	10.3	58.904	14.662	11.65	80.52	17.178	3.258	0.89	.
9LR	1	con	con	3	25.6	3.49	7.2	63.182	9.5	59.104	13.262	.	76.22	17.778	3.568	.	.
9LR	1	con	con	4	25.8	3.48	.	61.782	11.6	59.304	15.562	5.24	70.52	18.178	3.748	0.75	.
9LR	1	con	con	5	.	.	.	63.782	10.5	60.104	14.862	7.22	74.82	17.978	3.478	0.66	.
9LR	1	con	con	6	28.3	4.22	6.85	61.782	11.2	54.304	17.262	7.69	71.62	18.178	4.128	0.98	0.58
9LR	1	con	con	7	26.3	3.97	7.5	63.682	11.1	.	17.962	7.77	74.82	.	4.648	0.92	.
9LR	1	con	con	8	27	3.98	7.64	60.282	12	56.504	17.062	7.44	.	.	.	0.95	.
9LR	1	con	con	9	24.8	4.3	6.54	63.082	.	.	.	.	74.92	17.878	3.958	0.88	.
9LR	1	con	con	10	28.3	0	7.21	60.882	12.3	56.404	15.662	8.12	76.42	20.878	3.948	1.16	3.46
9LR	1	con	con	11	28.1	3.96	6.06	60.282	12.8	57.204	15.062	7.04	74.42	20.078	3.838	1.22	0.37
9LR	1	con	con	12	26.7	4.06	5.29	60.582	12.6	58.304	.	.	74.62	20.578	.	0.91	.
25,0	2	1	chloro extract	1	39.34	.	13.71	44.04	10.43	62.64	14.57	3.88	56.56	23.55	4.082	2.78	0.83
25,0	2	1	chloro extract	2	61.44	.	8.37	.	9.43	59.34	14.37	5.98	48.36	24.85	3.532	2.93	0.34
25,0	2	1	chloro extract	3	48.44	.	12.51	44.74	10.23	60.54	14.57	.	52.46	24.45	4.022	.	.
25,0	2	1	chloro extract	4	51.54	.	.	44.74	10.03	58.94	14.37	6.88	52.56	28.05	3.662	2.83	.
25,0	2	1	chloro extract	5	.	.	.	45.84	10.23	57.84	16.07	1.15	55.56	21.85	4.242	1.46	.
25,0	2	1	chloro extract	6	47.44	.	11.81	42.04	9.73	59.64	14.27	7.58	53.76	25.95	3.602	2.71	0.32
25,0	2	1	chloro extract	7	45.14	.	13.61	.	9.33	.	19.27	3.18	48.86	.	5.172	2.8	0.35
25,0	2	1	chloro extract	8	60.74	.	9.41	.	9.43	57.84	15.07	7.58	.	.	.	2.73	0.24
25,0	2	1	chloro extract	9	41.84	.	12.31	.	.	.	.	.	54.36	24.45	3.592	3.09	0.81
25,0	2	1	chloro extract	10	39.14	.	15.11	.	9.63	58.24	15.17	8.48	46.96	22.75	3.872	2.79	0.3
25,0	2	1	chloro extract	11	40.04	.	12.21	.	9.43	58.04	16.07	7.58	50.26	20.95	4.032	2.9	0.41
25,0	2	1	chloro extract	12	39.84	.	12.31	.	9.63	61.64	.	.	44.36	26.85	.	2.12	0.55
25R	2	1	chloro extract	1	58.28	1.666	5.6	8.23	.	59.04	2.75	17.2	9.91	32.128	4.14	0	0.34
25R	2	1	chloro extract	2	55.28	2.356	4.89	.	6.18	52.64	2.75	19.6	17.91	31.928	4.55	0.17	1.83
25R	2	1	chloro extract	3	57.98	1.626	7.98	9.15	5.68	58.24	2.39	.	22.41	32.528	4.96	.	.
25R	2	1	chloro extract	4	61.88	1.766	.	10.88	7.28	58.04	4.48	5.8	19.21	34.428	4.84	0.27	.
25R	2	1	chloro extract	5	.	.	.	9.27	6.58	64.34	3.04	11	15.81	37.928	4.31	0.06	.
25R	2	1	chloro extract	6	59.98	1.476	8.8	9.98	7.08	62.04	2.47	4.6	19.81	34.628	4.21	0.07	1.26
25R	2	1	chloro extract	7	59.88	1.626	7.47	9.16	7.48	.	3.82	4.7	20.01	.	8	0.15	1.65
25R	2	1	chloro extract	8	57.88	1.726	8.56	9.58	7.78	61.74	3.57	8.8	.	.	.	0.27	0.8
25R	2	1	chloro extract	9	61.88	1.606	9.95	8.79	.	.	.	.	18.91	28.628	5.31	0.27	1.64
25R	2	1	chloro extract	10	59.88	.	10.25	9.48	6.98	57.54	3.73	9.4	22.81	30.628	4.77	0.29	1.74
25R	2	1	chloro extract	11	58.58	1.406	8.45	9.52	6.18	56.44	3.8	7.1	21.41	30.428	4.96	0.05	1.83
25R	2	1	chloro extract	12	59.18	1.726	9.21	9.76	6.58	63.14	.	.	20.61	35.328	.	0.16	0.87
31R	3	5	chloro extract	1	32.67	.	12.87	37.201	14.53	63.38	19.14	4.79	51.8	28.405	6.2	2.16	0.5
31R	3	5	chloro extract	2	37.17	.	14.77	.	13.93	63.18	17.64	4.78	49.4	31.005	5.29	1.98	0.26
31R	3	5	chloro extract	3	34.47	.	13.77	39.101	14.53	63.18	19.74	.	52.6	30.705	6.17	.	.
31R	3	5	chloro extract	4	39.97	.	.	38.201	13.93	62.28	17.84	5.59	45.7	33.705	5.61	2.27	.
31R	3	5	chloro extract	5	.	.	.	38.001	13.93	63.88	18.44	4.57	50	31.505	5.53	1.73	.
31R	3	5	chloro extract	6	47.67	.	9.77	29.901	13.63	62.88	18.14	6.03	49.9	30.705	5.49	2.25	0.65
31R	3	5	chloro extract	7	38.97	.	13.07	.	13.53	.	21.34	4.11	46.8	.	7.12	1.96	0.29
31R	3	5	chloro extract	8	36.57	.	13.37	.	13.43	63.98	18.84	4.14	.	.	.	1.89	0.59
31R	3	5	chloro extract	9	37.97	.	13.27	.	.	.	.	.	48.4	30.905	5.29	2.13	0.15
31R	3	5	chloro extract	10	44.57	.	9.47	.	13.33	61.68	16.74	6.4	27.3	33.005	6.69	2.27	0.87
31R	3	5	chloro extract	11	60.37	.	7.16	.	14.03	61.18	18.54	5.78	45.2	30.605	5.69	2.23	0.53
31R	3	5	chloro extract	12	36.17	.	12.07	.	13.03	65.78	.	.	43.7	34.205	.	1.8	0.15
31L	3	5	chloro extract	1	34.83	2.104	4.05	59.269	11.31	65.7	11.766	3.3	.	31.48	0.6	0.72	0.39
31L	3	5	chloro extract	2	36.33	2.244	6.15	.	11.31	65.4	12.166	4.21	.	28.18	0.32	0.94	0.06
31L	3	5	chloro extract	3	36.93	1.944	7.73	58.769	9.91	68.3	11.066	.	.	26.88	0.08	.	.
31L	3	5	chloro extract	4	36.33	1.894	.	58.569	11.81	64.9	13.966	4.59	.	26.98	0.84	0.86	.
31L	3	5	chloro extract	5	.	.	.	59.069	11.91	65.2	13.366	4.58	0.3	28.78	0.53	0.66	.
31L	3	5	chloro extract	6	37.53	2.304	4.99	56.969	11.51	64.7	12.066	6.31	.	28.88	0.02	0.88	1.03
31L	3	5	chloro extract	7	40.43	1.874	5.46	57.869	11.81	.	16.166	5.26	.	.	2.23	0.88	0.06
31L	3	5	chloro extract	8	37.53	1.844	4.77	55.669	9.11	4.96	3.196	58.51	.	.	.	0.96	0.72
31L	3	5	chloro extract	9	58.63		4.06	53.469	.	.	.	.	.	33.48	.	1.08	1.77
31L	3	5	chloro extract	10	36.03	2.244	4.71	56.969	12.51	67.2	12.866	98.51	3.7	29.88	.	0.94	0.82
31L	3	5	chloro extract	11	37.73	2.234	6.67	56.769	11.81	65.1	12.866	4.62	.	46.68	21.36	0.98	0.22
31L	3	5	chloro extract	12	37.83	2.664	6.61	57.069	11.41	62.9	.	.	.	27.48	.	1.02	0.99

## Sheet: Flow Cytometry 14dpi
mouse	treatment	cutting	form	tube	CD11b	Neutrophils	Macrophages	B-cells	T-cells	TH	Tc	TcTNFa	IFNg	IFNg_CD4	IFNg_CD8	TNFa	TNFa_Macrophage
28L	1	con	con	1	39.49	4.27	8.19	39.16	10.95	71.005	16.1	11.09	41.68	25.45	5.24	1.694	0.942
28L	1	con	con	2	36.79	4.09	8.19	.	9.45	72.105	16.1	14.29	51.88	21.55	4.9	1.664	0.892
28L	1	con	con	3	33.89	4.15	9.89	40.16	10.55	72.705	16	.	48.28	23.35	4.91	.	.
28L	1	con	con	4	34.69	4.22	.	36.66	6.85	70.005	10.4	16.69	34.88	24.95	5.36	1.654	.
28L	1	con	con	5	.	.	.	38.36	9.45	70.305	16.7	11.79	39.48	23.55	5.16	1.534	.
28L	1	con	con	6	37.79	4.22	12.79	37.06	9.55	72.005	15	13.19	42.88	23.65	4.96	1.684	0.622
28L	1	con	con	7	35.79	4.06	12.29	38.36	9.75	.	18.2	10.59	42.88	.	6.14	1.474	0.552
28L	1	con	con	8	35.99	4.1	13.09	38.26	9.85	72.805	15.6	10.99	.	.	.	1.464	0.412
28L	1	con	con	9	37.49	4.25	14.19	38.06	.	.	.	.	43.88	24.75	4.83	1.664	0.712
28L	1	con	con	10	34.99	.	13.19	39.56	9.95	71.405	17.5	12.79	44.58	16.75	5.82	1.594	1.082
28L	1	con	con	11	38.59	4.28	11.79	38.16	9.75	70.605	16.6	14.69	45.68	23.25	5.16	1.704	0.952
28L	1	con	con	12	35.69	4.1	10.09	37.76	9.65	72.905	.	.	42.98	24.55	.	1.524	0.572
28,0	1	con	con	1	37.28	3.91	12.75	23.09	4.45	58.01	9.71	18.67	17.75	28.92	4.6	0.618	1.42
28,0	1	con	con	2	38.28	4.03	8.85	.	4.44	62.01	10.41	16.57	18.85	30.32	4.29	0.638	1.24
28,0	1	con	con	3	37.68	3.98	9.75	23.09	4.22	58.01	12.61	.	19.75	28.32	4.92	.	0
28,0	1	con	con	4	36.38	4.04	.	23.39	2.12	52.11	5.84	20.27	17.75	29.42	4.57	0.578	.
28,0	1	con	con	5	.	.	.	22.19	4.3	61.11	9.14	10.37	15.95	31.32	4.44	0.678	.
28,0	1	con	con	6	36.88	4.59	13.65	22.39	4.67	59.91	11.31	13.97	19.05	29.82	4.42	0.588	1.41
28,0	1	con	con	7	36.88	4.33	10.55	21.59	4.16	.	14.01	14.27	16.15	.	7	0.588	0.58
28,0	1	con	con	8	36.28	3.94	14.25	22.79	4.66	62.81	11.31	8.97	.	.	.	0.608	0.75
28,0	1	con	con	9	37.18	3.97	10.45	22.89	.	.	.	.	19.25	32.22	4.39	0.598	2
28,0	1	con	con	10	36.58	.	17.55	21.69	4.04	58.21	12.11	14.57	18.45	18.12	6.02	0.578	0.87
28,0	1	con	con	11	37.38	3.46	22.45	21.59	4.09	61.41	11.51	16.87	18.55	30.12	5.13	0.558	0.16
28,0	1	con	con	12	36.28	4.41	24.95	21.79	4.38	60.51	.	.	18.65	30.32	.	0.638	.
10L	2	1	chloro extract	1	28.74	6.94	8.12	50.533	7.89	74.108	12.95	15.13	57.08	18.18	2.44	1.454	0.43
10L	2	1	chloro extract	2	33.44	5.88	8.56	.	7.66	72.708	13.05	17.23	58.28	17.68	2.39	1.744	0.35
10L	2	1	chloro extract	3	31.24	6.21	7.96	50.533	8.09	75.208	12.95	.	54.08	19.38	2.29	.	.
10L	2	1	chloro extract	4	45.14	5.47	.	48.433	5.75	69.908	8.79	28.33	52.18	17.58	2.08	1.564	.
10L	2	1	chloro extract	5	.	.	.	49.833	7.74	73.208	13.05	18.03	53.08	17.48	2.05	1.574	.
10L	2	1	chloro extract	6	31.04	6.57	9.46	49.433	7.65	75.708	12.15	18.53	50.18	18.78	1.99	1.664	0.68
10L	2	1	chloro extract	7	30.24	6.74	9.36	50.033	7.13	.	14.05	19.53	53.38	.	2.75	1.714	0.51
10L	2	1	chloro extract	8	31.74	6.24	8.86	49.333	6.94	75.908	13.15	16.03	.	.	.	1.564	0.62
10L	2	1	chloro extract	9	31.34	6.15	9.06	49.533	.	.	.	.	51.18	18.58	2.03	1.604	0.4
10L	2	1	chloro extract	10	29.84	.	10.76	50.233	7.47	74.708	14.25	16.53	49.28	10.08	2.65	1.494	1.04
10L	2	1	chloro extract	11	31.64	6.57	9.96	49.433	7.09	76.308	12.85	15.73	50.68	17.88	2.3	1.634	0.45
10L	2	1	chloro extract	12	34.44	5.95	10.26	49.133	7.1	77.408	.	.	53.98	19.18	.	1.794	0.34
10R	2	1	chloro extract	1	39.87	10.34	8.05	39.28	6.22	73.1	12.93	12.21	31.11	23.59	3.96	0.911	0.43
10R	2	1	chloro extract	2	39.27	11.24	7.34	.	6.34	73.3	12.53	12.81	34.31	22.39	3.7	0.961	0.78
10R	2	1	chloro extract	3	48.47	11.04	6.54	37.08	6.09	72.7	11.93	.	33.81	20.29	3.29	.	.
10R	2	1	chloro extract	4	40.27	11.94	.	38.18	2.35	72.3	6.47	36.81	30.91	22.89	3.74	0.921	.
10R	2	1	chloro extract	5	.	.	.	36.28	5.8	72.4	11.13	14.71	25.11	23.09	2.64	0.861	.
10R	2	1	chloro extract	6	39.97	11.14	9.89	38.18	6.39	73.1	13.03	13.61	39.51	23.19	3.51	1.041	0.57
10R	2	1	chloro extract	7	41.97	12.34	9.49	35.88	5.55	.	14.53	9.81	32.01	.	4.61	0.881	0.24
10R	2	1	chloro extract	8	40.27	12.24	8.99	35.28	5.88	73.9	11.23	10.91	.	.	.	0.901	0.19
10R	2	1	chloro extract	9	39.97	12.24	9.19	37.18	.	.	.	.	37.21	23.29	3.34	0.911	0.39
10R	2	1	chloro extract	10	39.37	.	9.69	37.28	6.47	70.7	14.23	9.41	35.21	12.89	4.36	0.991	1.88
10R	2	1	chloro extract	11	39.57	11.74	5.75	36.88	6.14	73.2	13.03	10.71	33.81	22.69	3.54	0.921	0.44
10R	2	1	chloro extract	12	39.17	12.54	9.19	35.48	6.09	73.8	.	.	36.91	23.79	.	0.991	0.53
35LR	3	5	chloro extract	1	27.75	2.953	5.94	36.133	10	83.55	4.7	13.03	52.01	25.523	1.74	0.659	0.53
35LR	3	5	chloro extract	2	28.05	3.003	3.78	.	10.3	81.95	4.84	11.93	50.81	24.123	1.68	0.729	0.48
35LR	3	5	chloro extract	3	27.75	3.323	5.72	36.133	11.4	78.85	4.65	.	50.81	24.623	1.67	.	.
35LR	3	5	chloro extract	4	37.05	2.423	.	35.133	4.89	74.75	2.39	27.53	47.91	24.123	1.53	0.629	.
35LR	3	5	chloro extract	5	.	.	.	37.633	10.6	84.25	4.45	11.93	48.61	25.923	1.4	0.709	.
35LR	3	5	chloro extract	6	28.75	3.283	6.01	37.133	10.7	84.15	4.62	11.63	51.91	26.223	1.63	0.659	0.52
35LR	3	5	chloro extract	7	28.55	4.243	6.02	36.733	10	.	5.31	9.17	56.21	.	2.17	0.689	0.1
35LR	3	5	chloro extract	8	30.75	3.213	6.23	37.533	10.9	83.85	5.04	9.73	.	.	.	0.629	.
35LR	3	5	chloro extract	9	28.75	3.213	4.58	37.033	.	.	.	.	54.01	25.923	1.66	0.669	.
35LR	3	5	chloro extract	10	28.25	.	7.51	37.133	11.3	80.95	5.28	10.63	51.71	16.823	1.74	0.639	0.17
35LR	3	5	chloro extract	11	28.65	3.793	6.27	37.133	11.1	82.75	5.32	9.49	50.41	25.423	1.78	0.629	0.3
35LR	3	5	chloro extract	12	28.55	3.243	5.08	36.933	11.5	82.65	.	.	49.21	26.723	.	0.639	0.33
35,0	3	5	chloro extract	1	32.79	4.39	8.12	38.06	7.29	69.33	9.42	17.86	31.83	29.09	2.41	1.26	0.35
35,0	3	5	chloro extract	2	34.09	4.1	5.45	.	7.81	67.53	8.8	16.16	33.53	28.29	2.29	1.33	0.31
35,0	3	5	chloro extract	3	31.99	4.63	8.42	38.26	6.58	74.13	8.39	.	35.13	28.49	1.99	.	.
35,0	3	5	chloro extract	4	40.99	3.56	.	35.46	4.87	56.53	6.75	38.56	28.73	25.49	2.12	1.29	.
35,0	3	5	chloro extract	5	.	.	.	37.56	5.51	76.03	8.01	21.06	25.93	30.19	1.97	1.21	.
35,0	3	5	chloro extract	6	31.69	4.6	8.42	37.36	5.65	76.33	9.82	22.86	34.93	28.39	2.59	1.16	0.07
35,0	3	5	chloro extract	7	38.19	4.1	10.22	36.66	5.84	.	10.92	17.86	31.93	.	3.14	1.09	0.28
35,0	3	5	chloro extract	8	42.19	3.39	11.52	33.96	4.91	74.13	7.46	14.56	.	.	.	0.76	0.26
35,0	3	5	chloro extract	9	38.89	3.55	9.32	36.66	.	.	.	.	33.33	30.89	2.3	1.09	0.13
35,0	3	5	chloro extract	10	32.79	.	9.82	37.86	6.01	72.13	9.72	18.36	32.33	15.49	3.24	1.3	0.46
35,0	3	5	chloro extract	11	33.09	4.41	9.42	37.36	5.88	75.93	9.92	22.26	34.33	30.59	2.54	1.23	0.22
35,0	3	5	chloro extract	12	31.69	4.37	10.32	38.06	6.12	77.63	.	.	34.23	31.79	.	1.2	0.01

## Sheet: Flow Cytometry 21dpi
mouse	treatment	cutting	form	tube	CD11b	Neutrophils	Macrophages	B-cells	T-cells	TH	Tc	TcTNFa	IFNg	IFNg_CD4	IFNg_CD8	TNFa	TNFa_Macrophage
32L	1	con	con	1	24.26	4.147	6.05	47.72	12.77	63.8	17.28	9.55	53.34	24.45	4.4047	1.686	0.36
32L	1	con	con	2	39.66	2.937	8.25	.	12.47	61.4	19.18	11.05	50.04	25.85	5.0247	1.946	0.09
32L	1	con	con	3	26.56	3.857	7.15	46.62	12.67	63.2	17.28	.	55.74	24.85	4.5347	.	.
32L	1	con	con	4	25.76	4.377	.	46.22	12.57	63	18.48	12.55	51.44	23.75	4.8947	1.986	.
32L	1	con	con	5	.	.	.	46.62	12.77	62.1	17.78	12.45	54.94	23.95	4.5547	1.956	.
32L	1	con	con	6	25.76	4.237	7.35	46.22	12.87	63.1	17.88	10.55	54.54	24.35	4.6247	1.926	0.35
32L	1	con	con	7	32.26	3.907	9.15	45.02	12.87	.	20.78	11.85	49.14	.	6.3547	2.086	.
32L	1	con	con	8	31.86	3.777	9.95	44.62	11.97	65.5	18.28	11.45	.	.	.	1.986	0.05
32L	1	con	con	9	32.26	3.717	9.45	46.02	.	.	.	.	53.14	26.55	4.7147	1.946	0
32L	1	con	con	10	32.26	.	9.45	45.82	12.87	62.1	17.48	12.35	54.64	25.45	4.8347	2.056	0.2
32L	1	con	con	11	33.86	3.327	9.55	46.22	12.97	63.7	18.88	12.45	53.84	26.45	5.0547	1.996	.
32L	1	con	con	12	32.86	2.967	7.15	45.12	11.57	69.6	.	.	53.64	29.55	.	1.936	.
32R	1	con	con	1	29.99	7.372	10.24	40.73	8.67	69.81	9.24	10.95	45.75	27.41	2.43295	1.79	0.08
32R	1	con	con	2	28.99	7.332	8.54	.	8.26	70.01	10.3	16.55	44.25	26.41	2.79295	2.02	0.68
32R	1	con	con	3	29.99	6.852	11.54	39.23	8.65	70.11	9.64	.	51.95	26.01	2.65295	.	.
32R	1	con	con	4	28.89	7.372	.	39.53	9.09	70.31	9.69	15.85	50.55	26.11	2.48295	1.67	.
32R	1	con	con	5	.	.	.	40.83	8.21	72.51	9.9	11.15	45.25	26.31	2.65295	1.72	.
32R	1	con	con	6	30.29	7.532	12.94	39.43	8.61	69.61	9.44	18.15	41.25	27.41	2.66295	1.98	.
32R	1	con	con	7	30.09	6.582	14.24	41.43	8.39	.	12.3	14.45	44.55	.	3.54295	1.78	0.13
32R	1	con	con	8	31.89	7.152	13.14	38.53	7.81	71.51	10.8	19.05	.	.	.	2.08	0.35
32R	1	con	con	9	32.99	6.262	9.94	40.13	.	.	.	.	44.65	28.11	2.79295	1.88	.
32R	1	con	con	10	36.09	.	14.34	37.43	7.68	72.61	10.4	21.75	43.75	29.51	2.59295	2.06	0.55
32R	1	con	con	11	33.69	7.102	10.44	36.33	6.9	70.61	10	16.05	40.45	26.31	2.60295	1.97	0.4
32R	1	con	con	12	31.79	6.422	8.94	37.73	8.16	71.11	.	.	43.55	29.61	.	1.99	0.13
13LR	2	1	chloro extract	1	21.05	4.327	10.68	14.93	5.06	58.27	7.09	24.75	20	30.42	3.464	1.01	0.46
13LR	2	1	chloro extract	2	20.95	4.287	12.08	.	6	56.47	8.89	15.35	21	31.42	4.174	0.94	0.74
13LR	2	1	chloro extract	3	21.55	3.737	12.38	16.43	6.47	55.27	9.06	.	22	32.22	4.094	.	.
13LR	2	1	chloro extract	4	25.35	3.407	.	15.83	5.45	54.67	8.65	20.05	17.4	32.82	4.364	0.94	.
13LR	2	1	chloro extract	5	.	.	.	16.13	6.59	54.67	8.17	15.45	22.1	32.72	3.874	0.93	.
13LR	2	1	chloro extract	6	22.45	3.727	12.38	16.73	6.49	55.57	9.86	12.55	25.2	29.82	4.104	0.84	0.14
13LR	2	1	chloro extract	7	24.15	3.477	12.68	15.93	6.05	.	9.67	18.15	22	.	5.344	0.97	0.11
13LR	2	1	chloro extract	8	21.35	3.937	11.78	16.63	6.41	54.07	8.7	16.55	.	.	.	0.91	.
13LR	2	1	chloro extract	9	23.75	3.467	11.48	13.83	.	.	.	.	20.2	31.12	3.794	0.81	0.22
13LR	2	1	chloro extract	10	24.05	.	14.68	14.63	6.14	53.97	7.22	16.85	20.5	32.72	3.714	0.9	.
13LR	2	1	chloro extract	11	24.35	3.827	13.48	13.83	5.9	52.47	8.4	14.15	19.4	31.32	3.964	0.82	.
13LR	2	1	chloro extract	12	26.35	2.007	14.18	13.63	5.44	56.07	.	.	19.6	37.22	.	0.92	.
13,0	2	1	chloro extract	1	24.98	7.65411	2.16	55.61	11.17	76.34	7.026	19.7	60.66	23.74	2.17501	3.71	.
13,0	2	1	chloro extract	2	23.18	7.76411	2.39	.	11.17	78.74	7.266	17.4	53.46	24.44	2.16501	3.52	.
13,0	2	1	chloro extract	3	23.88	7.36411	2.39	55.91	10.97	76.64	7.756	.	62.96	24.54	2.09501	.	.
13,0	2	1	chloro extract	4	24.68	7.77411	.	54.71	11.07	75.94	7.526	18.5	58.66	24.24	2.21501	3.95	.
13,0	2	1	chloro extract	5	.	.	.	55.71	11.27	77.14	7.246	16.9	56.86	23.74	2.22501	3.47	.
13,0	2	1	chloro extract	6	24.38	7.14411	2.84	56.31	11.27	77.24	7.346	17.1	62.86	24.14	2.13501	3.68	.
13,0	2	1	chloro extract	7	24.98	7.51411	2.81	56.11	11.07	.	8.416	18.2	61.26	.	2.85501	3.89	.
13,0	2	1	chloro extract	8	24.88	7.24411	2.69	55.91	11.07	76.44	7.236	19.6	.	.	.	3.69	1.2
13,0	2	1	chloro extract	9	25.18	7.44411	2.19	54.51	.	.	.	.	60.06	23.34	2.11501	3.85	0.3
13,0	2	1	chloro extract	10	25.88	.	3.78	55.71	11.57	78.14	6.976	16.2	63.36	24.44	2.10501	3.9	16.64
13,0	2	1	chloro extract	11	26.98	6.84411	3.27	56.41	10.67	78.44	7.636	15.8	60.26	23.54	2.18501	3.54	.
13,0	2	1	chloro extract	12	30.08	5.41411	2.85	55.31	10.87	78.74	.	.	59.46	26.44	.	4.32	5.13
14R	3	5	chloro extract	1	28.49	3.118	8.7	28.93	15.23	66.25	14.778	29.306	42.84	36.05	5.96729	3.75	0.17
14R	3	5	chloro extract	2	25.89	3.218	3.6	.	15.03	64.55	14.678	30.906	35.34	36.65	6.81729	3.84	0.8
14R	3	5	chloro extract	3	26.39	3.138	9.6	27.43	15.23	65.65	14.978	.	42.14	35.55	6.14729	.	.
14R	3	5	chloro extract	4	27.29	3.108	.	27.13	14.53	66.55	14.078	33.006	38.94	36.55	5.78729	3.91	.
14R	3	5	chloro extract	5	.	.	.	28.33	15.33	65.85	14.978	27.906	41.04	36.75	6.28729	3.85	.
14R	3	5	chloro extract	6	27.39	3.128	5.2	30.33	15.43	66.45	14.278	30.006	44.14	35.95	5.57729	3.71	0.23
14R	3	5	chloro extract	7	28.99	2.798	9.8	29.93	15.03	.	16.078	31.006	43.74	.	7.34729	3.94	0.26
14R	3	5	chloro extract	8	29.49	2.908	12.7	29.93	15.43	66.25	14.678	30.906	.	.	.	4.06	0.2
14R	3	5	chloro extract	9	29.39	2.928	4.9	27.73	.	.	.	.	42.84	34.95	5.96729	3.94	0.55
14R	3	5	chloro extract	10	30.59	.	6.3	29.33	15.33	65.25	15.178	27.906	43.84	36.05	5.98729	3.77	0.4
14R	3	5	chloro extract	11	29.99	2.808	10.7	29.23	15.13	66.25	14.778	28.606	44.44	35.15	5.90729	3.82	0.4
14R	3	5	chloro extract	12	30.49	2.708	11.9	29.03	15.03	68.05	.	.	44.54	38.85	.	4.03	0.08
14,0	3	5	chloro extract	1	26.12	2.878	3.62	46.81	14.31	71.903	13.1901	22.05	57.69	25.63	3.82	3.7	0.43
14,0	3	5	chloro extract	2	30.42	2.368	5.19	.	14.11	71.903	13.2901	20.15	52.89	27.53	3.87	3.61	.
14,0	3	5	chloro extract	3	24.42	3.018	3.31	47.51	14.51	73.403	12.9901	.	56.99	25.73	3.79	.	0
14,0	3	5	chloro extract	4	26.22	2.768	.	46.31	14.31	73.203	12.9901	19.05	66.29	25.83	3.88	3.52	.
14,0	3	5	chloro extract	5	.	.	.	48.41	14.41	73.403	12.5901	18.35	58.69	26.53	3.66	3.19	.
14,0	3	5	chloro extract	6	25.02	3.328	3.99	47.81	13.91	72.503	12.8901	19.95	53.59	26.23	3.76	3.33	0.36
14,0	3	5	chloro extract	7	26.02	2.858	4.09	47.61	15.01	.	15.1901	16.75	64.09	.	4.92	3.49	.
14,0	3	5	chloro extract	8	26.42	2.808	8.79	47.61	15.11	73.303	12.7901	17.35	.	.	.	3.39	.
14,0	3	5	chloro extract	9	26.52	2.818	10.79	47.31	.	.	.	.	66.89	25.03	3.81	3.39	.
14,0	3	5	chloro extract	10	26.12	.	10.89	48.11	15.11	72.603	13.8901	16.25	58.09	26.13	4.01	3.22	0.46
14,0	3	5	chloro extract	11	28.02	2.658	8.39	46.91	14.61	72.603	13.1901	19.55	58.09	25.43	3.99	3.67	.
14,0	3	5	chloro extract	12	26.12	2.678	8.29	47.21	14.41	75.203	.	.	61.29	28.23	.	3.56	.
